# Supplementary material for: Household size is critical to varicella-zoster virus transmission in the tropics despite lower viral infectivity
Source: Epidemics. 2011 Mar;3(1):12–8. doi: 10.1016/j.epidem.2010.11.003 (PMC3072572; doi:10.1016/j.epidem.2010.11.003)
Supplement: Supplementary file 1 — Supplementary material. [file mmc1.txt]

# Preliminaries: (The data read-in requires that the workspace has been set to the folder containing 
	# InfectnAll.txt
	# MutationR.txt
	# genotypeDat.txt
	# & HouseDataforRichard.txt

# Make sure libraries boot,akima, gam & stats4 are installed
library(boot)
library(akima)
library(gam)
library(stats4)


# Cleanup existing variables
rm(list=ls())


############################################################################
# 				Create functions needed                                    #
#				in the analysis                                            #
############################################################################


# qdf is 1- cdf for infection by a housemate (i.e. prob uninfected at END of day 'day')
# lag is the time before any secondary infection appears
# mean and variance describe a gamma distribution
# Ifv is the infectivity of an infectious housemate
# (the prob of a susceptible individual becoming infected over the whole infectious period)
qdf<-function(day,lag=9,mean=4,variance=6,Ifv=.09,L=LongLim){
	sc=variance/mean
	sh=mean/sc
	1-Ifv*pgamma(day-lag,shape=sh,scale=sc)/pgamma(L-lag,shape=sh,scale=sc)
	}

# Cumulative prob of infection
cpinf<-function(day,lag=9,mean=4,variance=6,Ifv=.09,L=LongLim){
	sc=variance/mean
	sh=mean/sc
	Ifv*pgamma(day-lag,shape=sh,scale=sc)/pgamma(L-lag,shape=sh,scale=sc)
	}
	
# pdf for same curve
pdfinf<-function(day,lag=9,mean=4,variance=6,Ifv=.09,L=LongLim){
	sc=variance/mean
	sh=mean/sc
	Ifv*dgamma(day-lag,shape=sh,scale=sc)/pgamma(L-lag,shape=sh,scale=sc)
	}	
	
	
# pdf with resolution of 1 day (i.e. prob of infection within day 'day')
pdailyf<-function(day,lag=9,mean=4,variance=6,Ifv=.09,L=LongLim){
	sc=variance/mean
	sh=mean/sc
	((Ifv*pgamma(day-lag,shape=sh,scale=sc)-Ifv*pgamma(day-1-lag,shape=sh,scale=sc))
		/pgamma(L-lag,shape=sh,scale=sc)) # correction for missing tail of distribn
	}

# Read in data required to calculate match probabilities
rawdat<-read.table(header=T,"genotypeDat.txt")	
attach(rawdat)
names(rawdat)

# Make up matrix of the days since untyped infectious indviduals  appeared in the household
# Each row refers to one of the 35 focal individual (who became infected), 
# each col to a different infectious housemate (maximum of 5)
Ugap<-matrix(c(UGap1,UGap2,UGap3,UGap4,UGap5),nrow=35,ncol=5)

# Make up a similar matrix for the genotyped infectious individuals (maximum of 2)
Tgap<-matrix(c(Gap1,Gap2),nrow=35,ncol=2)

# Make up a matching matrix of indicator variables showing which of the genotyped infectious
# individuals are the same genotype
M0<-matrix(c(Match1,Match2),nrow=35,ncol=2)

# Make up similar matrix showing which of the genotyped infectious
# individuals differ by one mutational step
M1<-matrix(c(OneOut1,OneOut2),nrow=35,ncol=2)


MatchLike<-function(lag=11,mean=4,variance=6,mu=0.001,Ifv=.09){
	#calculate the prob that an ungenotyped individual matches the focal
	#combining unmutated same genotype and mutated one step away
	Pcomb<-P0*(1-mu)+P1*mu
	#calculate the probability that the focal individual would have the observed genotype
	like<-
			# Matches to an outside infection
			prod(	Pout*Pcomb*(1	-rowSums(pdailyf(Ugap,lag,mean,variance,Ifv))
								-rowSums(pdailyf(Tgap,lag,mean,variance,Ifv))
							)+
			# Matches to infection by a housemate
			# Untyped housemates				
			rowSums(pdailyf(Ugap,lag,mean,variance,Ifv)*Pcomb)+
			# Housemates with known genotypes (M0 match, M1 are a mutation away)
			rowSums(pdailyf(Tgap,lag,mean,variance,Ifv)*(M0*(1-mu)+M1*mu))
			)
	-log(like)		
	}
			
# smoothing function (mean of window (2*halfw+1) wide)
# does not smooth the two ends of the range	
mf<-function(halfw,cases){
	x<-cases
	for (t in (halfw+1):(length(x)-halfw)) 
		x[t]<-mean(cases[(t-halfw):(t+halfw)])
	x
	}

# second smoothing function... smooths two ends by averaging
# over a shorter window

mf2<-function(halfw,cases){
	x<-cases
	mx<-length(cases)
	for (t in 1: mx) 
		x[t]<-mean(cases[max(1,(t-halfw)):min(mx,(t+halfw))])
	x
	}

############################################################################
# 				Data analysis starts                                       #
############################################################################


LongLim=30;ShortLim=7
delay<-0.5    	# parameter which modifies the age distrubtion of susceptible
				# away from the observed values (negative = later age of infn)

rawdat1<-read.table(header=T,"InfectnAll.txt")	
attach(rawdat1)
names(rawdat1)


DayInfectn<-DayInfectn-266 #set day 1 to Nov 12 00 (a day before the start of 2nd epidemic)
hist(DayInfectn,breaks=min(DayInfectn):max(DayInfectn))

AgeAtInfn<-DayInfectn+AgeNov12


rawdat2<-read.table(header=T,"HouseDataforRichard.txt")
attach(rawdat2)
names(rawdat2)

# create vector with house numbers and ages of all individuals
RawLongAges<-vector(length=0)
LongHsNo<-rep(Tabcam2,44) 
LongTF<-rep(TabcamFam2,44)
for (col in 4:47){
	RawLongAges<-c(RawLongAges,rawdat2[,col])
	}
	
# take out all empty rows (ages==NA) 
# and optionally only include rows relating to individuals in infected houses 
# since only they give information about internal infection (makes not difference to 3 sig figs)

choice<-((!is.na(RawLongAges))&is.element(LongHsNo,Tabcam)) 
RawLongHsNo<-LongHsNo[!is.na(RawLongAges)]
LongHsNo<-LongHsNo[choice]
RawLongTF<-LongTF[!is.na(RawLongAges)]
LongTF<-LongTF[choice]
LongAges<-RawLongAges[choice]	

# Calculate house sizes
# Function to do the job
hsSize<-function(tab){sum(RawLongHsNo==tab)}
vhsSize<-Vectorize(hsSize,"tab")

LongHsSize<-vhsSize(LongHsNo)			# House sizes in those houses with at least one infection
RawLongHsSize<-vhsSize(RawLongHsNo)		# All House sizes (corresponds to All_Ages)
HsSize2<-vhsSize(Tabcam2)				# House sizes for each row of rawdat2 

HsSize<-vhsSize(Tabcam)					# House size for each infected individual (Corresponds to AgeAtInfn)
HsSize[HsSize<2]<-mean(HsSize) 			# correct unallocated houses


# Get a list of ages of all individuals
All_ages<-na.omit(unlist(rawdat2[,4:47]))
Caf<-ecdf(All_ages)
plot((0:100),Caf((0:100)*365),type='l')

# Find gamma function that best fits infection rate with age and house size
# First get rough estimates of theta and k from the gamma distriubtion
theta<-var(AgeAtInfn)/mean(AgeAtInfn)
k<-mean(AgeAtInfn)/theta

# Then get precise estimates with a house size effect
mlg2<-function(kk=k,ks=0,tt=theta,kt=-2) -sum(dgamma(AgeAtInfn,shape=kk+ks*HsSize,scale=tt+kt*HsSize,log=T))

summary(mle(mlg2))

# Use these estimates to build a function estimating the probability of being infected for an age and house size
Cdf<-function(Age, HouseSize) pgamma(Age,shape= 1.090296+HouseSize*8.798286e-03,scale=2.061402e+03+HouseSize*-2.068411e+01)

# function to estimate probability of being susceptible allowing some values to be modified
Cdf3<-function(	Age, HouseSize,
				choice=rep(T,length(Age)),	# modify estimates for these elements
							d=0) { 			# parameter specifying the modification	
						modification<-rep(0,length(Age))
						modification[choice]<-d
						inv.logit(modification+logit(Cdf(Age, HouseSize)))
					  }


# Function to identify excluded households on a particular day. 
# If there are two infectious individuals, the household will appear twice

ExHs<-function(day,Tc=Tabcam,Di=DayInfectn){
	lo=day-LongLim; hi=day-ShortLim
	Tc[(Di<hi)&(Di>lo)]
	}

# Work age of infection of individuals in non excluded houses
# Use this function to work out which infections were from outside

Outside<-vector(length=length(Tabcam))
for (i in 1:length(Tabcam)) Outside[i]<-!is.element(Tabcam[i],ExHs(DayInfectn[i]))

ShortAges<-AgeAtInfn[Outside]
ShortSize<-HsSize[Outside]

# Then get precise estimates with a house size effect
mlg3<-function(kk=k,ks=0,tt=theta,kt=-2) -sum(dgamma(ShortAges,shape=kk+ks*ShortSize,scale=tt+kt*ShortSize,log=T))

summary(mle(mlg3))

# develop an alternative Cdf function using parameters estimated from extra-#household infections only (data exploration only)
#Cdf2<-function(Age, HouseSize) pgamma(Age,shape= 1.04690950+HouseSize* #0.01357928,scale=2066.76957885+HouseSize*-23.50579414)
#
#Sus1<-Cdf(All_ages,RawLongHsSize)
#Sus2<-Cdf2(All_ages,RawLongHsSize)

# Calculate No. Households exluded from calculation because an infectious individual is in the house

HsExclude<-vector(length=Ndays)
for (i in DayRange){
	HsExclude[i]<-length(levels(as.factor(ExHs(i))))
	}
plot(DayRange,HsExclude,type='l')

# Identify those individuals in houses without infections
FreeHs<-vector(length=length(RawLongHsNo))
Uninfected<-setdiff(RawLongHsNo,Tabcam)
for (i in 1:length(RawLongHsNo)){
	FreeHs[i]<-is.element(RawLongHsNo[i],Uninfected)}

# Estimate the total number of susceptibles at start
Nss<-round(sum(1-Cdf3(All_ages,RawLongHsSize,FreeHs,delay)))

# Calculate number of susceptibles on each day starting from day 1 (2nd epidemic)
Ndays<-max(DayInfectn)
DayRange<-1:Ndays
Nst<-vector(length=Ndays)
AnnBirths<-sum(All_ages<365)

# Calculate no susceptibles excluded from calculation because an infectious individual is in the house

# First make a matrix of house sizes, corresponding rawdat2[,4:47]
Smat<-matrix(HsSize2,nrow=nrow(rawdat2),ncol=44)
	
Nexclude<-vector(length=Ndays)
for (i in DayRange){
	a<-rawdat2[is.element(Tabcam2,ExHs(i)),4:47]
	if (sum(!is.na(a))==0) Nexclude[i]<-0 else {
		b<-Smat[is.element(Tabcam2,ExHs(i)),]
			b<-b[!is.na(a)]
			a<-a[!is.na(a)]
			Nexclude[i]<-sum(1-Cdf(a,b))
			}
	}

plot(DayRange,Nst,type='l',ylim=c(0,max(Nst)))
lines(DayRange,Nexclude,col='green')


# Calculate the cumulative number of susceptibles lost to infection from day 1
CumInf<-vector(length=Ndays)
for (i in DayRange) CumInf[i]<-sum((DayInfectn>0)&(DayInfectn<i))

# Calculate the cumulative number of births
CumBorn<-DayRange/364*AnnBirths

# From the initial no susceptibles on day 1 take off the infections & excluded but add the births
Nst<-round(Nss+CumBorn-CumInf-Nexclude)
plot(DayRange,Nst,ylim=c(0,max(Nst)),type='l')

# Calculate the total new infections each day
DailyInf<-vector(length=Ndays)
for (i in DayRange) DailyInf[i]<-sum(DayInfectn==i)
plot(DayRange,mf(1,DailyInf),type='l')

# Calculate no infectious individuals for each day (irrespective of household)
Ninf<-vector(length=Ndays); max=LongLim; min=ShortLim
for (i in DayRange) Ninf[i]<-sum(((DayInfectn)>(i-max))&((DayInfectn)<(i-min)))

plot(DayRange,Ninf[DayRange],type='l')

# Calculate the new outside infections each day 
# (i.e. excluding those in households with an infectious individual)
OutInf<-vector(length=Ndays)
for (i in DayRange) OutInf[i]<-sum(DayInfectn[!is.element(Tabcam,ExHs(i))]==(i))
plot(DayRange,Ninf,type='l')
points(DayRange,OutInf/Nst    *mean(Ninf)/mean(OutInf/Nst) ,pch="*",col='red')

# Infections in excluded (infected) households
InInf<-DailyInf-OutInf

# Susceptibles in excluded (infected) households
NsInf<-round(Nexclude)

# Those escaping infection each day in excluded (infected) households
EsInf<-NsInf-InInf


# Fit a general addative model with binomial error to estimate the daily rate of infection from outside households
mod1<-gam(cbind(OutInf,(Nst-OutInf))~s(d,10),family='binomial')
plot(DayRange,OutInf/Nst,pch='*',col='red')
lines(DayRange,mod1$fitted,col='green')

# Extract fitted values for each day
Frate<-mod1$fitted

# write a function to see if these fitted values are biased
# this is for comparison with the censored analysis
# to see if the rate appears higher in houses with at least
# one infection

testfit<-function(x=1) -sum(dbinom(OutInf,Nst,Frate*x,log=T))

test1<-mle(testfit)
summary(test1)


# Check that the model predicts the exact observed no of infections
sum(mod1$fitted*Nst)
sum(OutInf)

# see how having an infected individual in the house elevates prob(infection)
mod2<-gam(cbind(InInf,EsInf)~1,offset=logit(mod1$fitted), family='binomial')

plot(DayRange,mod2$fitted,col='green',type='l',ylim=c(0,0.05))
points(DayRange[NsInf!=0],(InInf/NsInf)[NsInf!=0],pch='*',col='blue')
lines(DayRange,mod1$fitted,col='red',type='l')

# Model based on no other infections only

mod3<-glm(cbind(OutInf,(Nst-OutInf))~ninf, family='binomial')

par(mfrow=c(1,2))
plot(DayRange,mod3$fitted,type='l',col='green',ylab='Infection rate',xlab='Day of epidemic')
points(DayRange,OutInf/Nst,pch='*',col='red')
yvals<-mf(4,OutInf/Nst-mod3$fitted)
plot(DayRange,yvals,type='l',ylab='Deviation from expected rate',xlab='Day of epidemic')
lines(c(116,130,130,116,116),c( rep(min(yvals),2) ,rep(max(yvals),2),min(yvals)),col='red')

# Construct a model of the rate of infection as a fuction of the number of infectious individuals
# But this one parameterized in the exponential phase of the outbreak
# On inspection of logit tranform, best curve appears to be Ninf^.5 + Ninf

rootn<-Ninf^0.5
a<-rep(NA,length(Ninf))
b<-a
a[1:100]<-rootn[1:100]
b[1:100]<-Ninf[1:100]
mod4<-glm(cbind(OutInf,Nst-OutInf)~a+b, family='binomial')
yvals<-predict(mod4,data.frame(a=rootn,b=Ninf),type='response')
plot(DayRange,mod1$fitted,col='green',type='l')
lines(DayRange,yvals,type='l')

# now having calculated rate of infection from outside housholds each day 
# lets move on to estimating within household infection
# make datasets with details of the history of every individual in population and every house


# in what follows we remove the records of the infected individuals which were duplicated 
# in rawdat1 and rawdat2

# a function to find the row with the infected individual in it - i.e. the individual with 
# the same housenumber and the nearest match to age, 
# nb the population-wide age records can differ slightly from 
# the more precise info collected for infected individuals, hence the age match may not be exact.

rowfind<-function(TF,Age){
	which.min(abs(Age-LongAges)/(LongHsNo==TF))}


# set the age of all duplicated individuals to -Inf in the long version
# so it is not chosen twice
for (row in 1:length(Tabcam)) if (is.element(Tabcam[row],Tabcam2)){ 
		LongAges[rowfind(Tabcam[row],AgeNov12[row]+109)]<- -Inf
		}
		
# Find the duplicated rows (marked by setting age to -Inf)

choice<-LongAges!=-Inf		

# remove the duplicated rows
LongHsNo<-LongHsNo[choice]
LongTF<-LongTF[choice]
LongAges<-LongAges[choice]	
LongHsSize<-LongHsSize[choice]

Nunif<-length(LongAges)
Nif<-length(Tabcam)

# Preliminary calculations for estimating infectivity##############################################

# The probability of escaping outside infection on each day of the epidemic
#Qouti<-cumprod(1-mod1$fitted*1.557818) # code used to evaluate robustness
Qouti<-cumprod(1-mod1$fitted) #version not using censored data analysis


#  Extend the range by one day to allow for later calculations
Qouti<-c(Qouti,Qouti[max(DayRange)]*(1-mod1$fitted[max(DayRange)]))
# Print out the probability of escaping outside infection for whole epidemic
Pescape<-prod(1-mod1$fitted)
Pescape


# Calcuations for individuals who remain unifected throughout #####################################
# the outbreak. N.b. parameter names have suffix U

#	What was their probability of being infected on day 1?
QsusU<-Cdf(LongAges,LongHsSize) # note set delay to zero to use observed estimates

#	What was their probability of being UNinfected on day 1?
PsusU<-(1-QsusU)

# First, throw away the records for individuals infected in the tail-end of the previous epidemic

AgeNov12<-AgeNov12[DayInfectn>0]
Tabcam<-Tabcam[DayInfectn>0]
TabFam<-TabFam[DayInfectn>0]
HsSize<-HsSize[DayInfectn>0]
DayInfectn<-DayInfectn[DayInfectn>0]

####### Boolean Function which returns boolean vector of the same length as Tabcam, with a T for ############
# rows representing infectious individuals in the same family as individual i                           #####
#############################################################################################################
sameFam<-function(familydata,i){
	s<-TabFam==familydata[i]
	s[is.na(s)]<-F
	s}				
####### Boolean Function which returns boolean vector of the same length as Tabcam, with a T for ############
# rows representing infectious individuals different family of the same house as individual i           #####
#############################################################################################################
sameHse<-function(familydata,housedata,i){
	s<-Tabcam==housedata[i]
	s[sameFam(familydata,i)]<-F
	s}	

#	Create a table with one row for each individual.  The numbers in the table 
# 	give the number of days of exposure to an infected fellow householder.
#	Each column relates to exposure on a different day of the infection
ExposuresUH<-matrix(0,nrow=length(LongAges),ncol=length(ShortLim:LongLim))
ExposuresUF<-matrix(0,nrow=length(LongAges),ncol=length(ShortLim:LongLim))

for (i in 1:length(LongAges)) for (gap in ShortLim:LongLim) {
	ExposuresUF[i,(gap-ShortLim+1)]<-sum(sameFam(LongTF,i)&((DayInfectn+gap)>0)&((DayInfectn+gap)<Ndays))
	ExposuresUH[i,(gap-ShortLim+1)]<-sum(sameHse(LongTF,LongHsNo,i)&((DayInfectn+gap)>0)&((DayInfectn+gap)<Ndays))}
	
	

###################################################################################################

# Calcuations for individuals who become infected during     
# the outbreak. N.b. parameter names have suffix I


#	What was their probability of being UNinfected on day 1?
PsusI<-(1-Cdf3(AgeNov12,HsSize))

#	Create two tables with one row for each individual.  The numbers 
# 	give the number of days of exposure to an infectious fellow householder
#	(up to the day the individual contracted an infection (ToDayI) or the next day (ToNextI)).
#	Each column relates to exposure on a different day of the infection
ExposToDayIF<-matrix(0,nrow=length(AgeNov12),ncol=length(ShortLim:LongLim))
ExposToDayIH<-matrix(0,nrow=length(AgeNov12),ncol=length(ShortLim:LongLim))

ExposToNextIF<-matrix(0,nrow=length(AgeNov12),ncol=length(ShortLim:LongLim))
ExposToNextIH<-matrix(0,nrow=length(AgeNov12),ncol=length(ShortLim:LongLim))


for (i in 1:length(AgeNov12)) for (gap in ShortLim:LongLim) {
	ExposToDayIF[i,(gap-ShortLim+1)]<-sum(sameFam(TabFam,i)&((DayInfectn+gap)<DayInfectn[i]))
	ExposToDayIH[i,(gap-ShortLim+1)]<-sum(sameHse(TabFam,Tabcam,i)&((DayInfectn+gap)<DayInfectn[i]))

	ExposToNextIF[i,(gap-ShortLim+1)]<-sum(sameFam(TabFam,i)&((DayInfectn+gap)<=DayInfectn[i]))
	ExposToNextIH[i,(gap-ShortLim+1)]<-sum(sameHse(TabFam,Tabcam,i)&((DayInfectn+gap)<=DayInfectn[i]))
	}


########## InfRange is the sequence of days in which an infection might occur.  Note ShortLim
# is different from the the lower limit on the time of infection S 
# (which will be estimated from the data).
# S can be up to a day before Shortlim, as ShortLim is the day on which
# an infection is recorded, but it will have occurred any time in the previous 24hrs.
# The upper limit L is also estimated, and can be up until LongLim days from the previous
# infection.
 
InfRange<-ShortLim:LongLim

 

################# Function used to calculate prob escaping internal infn ############################
# It returns a vector of probs that an susceptible individual in the same household would escape 
# infection on each day of their housemates infection (for days ShortLim:LongLim) 

 IntEsc<-function(lag=9,mean=4,variance=6,Ifv=.09){	
	1	-pdailyf(InfRange,lag,mean,variance,Ifv)
	}
######################################################################################################
################# 2nd function used to calculate prob escaping internal infn #########################
# It uses the vector, v, of the probability of escaping an internal infection on each day of that infn
# (days running from Shortlim:LongLim) to calculate the probability of escaping the total nunber of
# Exposures (broken down by day of infection) in Ndays.  I.e. 


AllEsc<-function(Ndays,v){prod(v^Ndays)}

# Find quantiles of house size
#bins<-quantile(c(LongHsSize,HsSize),probs=seq(0,1,.1)) # real version

bins<-quantile(c(LongHsSize,HsSize),probs=seq(0,1,1))  # test version

for (i in 1:(length(bins)-1)){
	# Masks used to base calculation on subset of house sizes
	LoH<-bins[i];HiH<-bins[i+1]
	ShortMask<-(HsSize<LoH)|(HsSize>HiH)
	LongMask<-(LongHsSize<LoH)|(LongHsSize>HiH)


	######################################################################################################
	######################################################################################################
	######################################################################################################
	################# Main function to estimate parameters of the model###################################

	funk<-function(lag=5,mean=10,variance=10,
				mu=0.1,
				IfvF=0.1,
				IfvH=0.1
				){

	qF<-IntEsc(lag,mean,variance,IfvF);qH<-IntEsc(lag,mean,variance,IfvH)


	# calculate probability, Pd, that infected individuals had escaped infection
	# up to the date that they were actually infected as the product of the probs
	# of escaping infection from inside and outside the house

	Pd<-Qouti[DayInfectn]*apply(ExposToDayIF,1,AllEsc,v=qF)*apply(ExposToDayIH,1,AllEsc,v=qH)     

	# Similarly, calculate probability, Pt, that infected individuals would have 
	# escaped infection up to the day following actual infection

	Pt<-Qouti[DayInfectn+1]*apply(ExposToNextIF,1,AllEsc,v=qF)*apply(ExposToNextIH,1,AllEsc,v=qH)    

	# Apply mask
	temp<-PsusI*(Pd-Pt)
	temp[ShortMask]<-1

	# Calculate the log likelihood for the infected individuals
	inL<-sum(log(temp))     
 
	# Now calculate probability, Pe, that uninfected individuals would have 
	# escaped infection up to the last day of the epidemic

	Pe<-PsusU*Pescape*apply(ExposuresUF,1,AllEsc,v=qF)*apply(ExposuresUH,1,AllEsc,v=qH)  +QsusU

	#Apply mask

	Pe[LongMask]<-1

	# Calculate the log likelihood for the uninfected individuals
	unL<-sum(log(Pe))


	# return the likelihood including the match probability
	-(unL+inL) +MatchLike(lag,mean,variance,mu,IfvH)
	}


	fit<-mle(funk,
		lower=c(
			2,		# lag
			7,		# mean
			7,		# variance
			0.001,	# mu
			0.01,	# IfvF
			0.01),	# IfvH
		upper=c(
			10,		# lag
			15,		# mean
			20,		# variance
			0.2,	# mu
			0.9,	# IfvF
			0.9))	# IfvH
	print(summary(fit))
	}
